# Supplementary material for: Boosting anti-PD-1 therapy with metformin-loaded macrophage-derived microparticles
Source: Nat Commun. 2021 Jan 19;12:440. doi: 10.1038/s41467-020-20723-x (PMC7815730; doi:10.1038/s41467-020-20723-x)
Supplement: Supplementary file 4 — Source Data [file 41467_2020_20723_MOESM4_ESM.xlsx]

## Sheet: Figure 1
Figure 1. Characterization of Met@Man-MPs
(b) Hydrodynamic diameters of MPs and Man-MPs with or without Met.						(c) Zeta potentials of MPs and Man-MPs with or without Met.
	Intensity (%)						Zeta potential (mV)
Diameter (nm)	MPs	Man-MPs	Met@MPs	Met@Man-MPs			MPs	Man-MPs	Met@MPs	Met@Man-MPs
0.4	0	0	0	0		#1	-13.4	-10.54	-10.25	-11.9
0.463	0	0	0	0		#2	-10.87	-10.1	-12.01	-13.32
0.536	0	0	0	0		#3	-11.72	-12.8	-11.74	-10.2
0.621	0	0	0	0
0.719	0	0	0	0
0.833	0	0	0	0
0.965	0	0	0	0		(d) Drug release of Met@MPs and Met@Man-MPs in PBS at different pH values.
1.12	0	0	0	0
1.29	0	0	0	0			Cumulative Met release (%)
1.5	0	0	0	0			Met@MPs (pH=7.4)			Met@MPs (pH=6.5)			Met@MPs(pH=4.5)			Met@Man-MPs (pH=7.4)			Met@Man-MPs (pH=6.5)			Met@Man-MPs (pH=4.5)
1.74	0	0	0	0		Time(h)	#1	#2	#3	#1	#2	#3	#1	#2	#3	#1	#2	#3	#1	#2	#3	#1	#2	#3
2.01	0	0	0	0		0	0	0	0	0	0	0	0	0	0	0	0	0	0	0	0	0	0	0
2.33	0	0	0	0		0.166667	2.47289	2.82178	2.68232	2.46003	4.51698	4.59304	7.38802	7.01314	7.11494	2.93383	2.82443	3.0284	3.66402	3.79588	3.75216	10.9724	11.1107	11.1184
2.7	0	0	0	0		0.5	5.18111	5.67405	5.21396	12.2379	12.378	11.7816	12.3409	12.4809	11.8845	5.0373	5.16392	5.00147	13.2267	13.1985	13.0767	13.3746	13.34	13.2054
3.12	0	0	0	0		1	7.54024	7.23583	6.89375	11.2825	11.5053	11.6332	16.1076	16.3303	16.4582	7.44589	7.54071	7.58505	12.1103	12.6019	11.9392	16.9353	15.0144	16.7642
3.62	0	0	0	0		2	9.17035	9.42158	9.68958	15.7317	15.796	15.647	20.7498	20.8141	20.6651	8.88835	9.29795	9.14099	16.5356	16.8644	16.6804	21.5537	21.8824	21.6984
4.19	0	0	0	0		4	10.1569	10.2222	10.3266	22.7481	22.5281	24.9684	30.05	29.83	29.8578	9.96503	10.5379	10.1148	22.7197	22.8915	22.7267	30.0216	30.1934	30.0286
4.85	0	0	0	0		8	10.418	10.1983	10.2183	29.4875	29.6971	32.0287	39.3306	37.1277	39.3949	10.6181	10.7962	10.3913	30.0118	27.8275	27.8217	39.8549	40.0831	35.2523
5.61	0	0	0	0		12	10.5462	10.5869	10.9876	32.0113	32.0557	31.7265	44.3313	41.8988	46.3947	10.8431	11.1768	10.7023	30.7701	28.6025	28.5901	45.5026	43.3993	45.6708
6.5	0	0	0	0		24	10.8935	10.9524	10.8284	36.5279	34.367	36.5607	46.4997	44.2745	49.0094	11.4383	12.0111	11.8229	34.2064	34.2751	36.2839	49.0675	46.7237	48.7969
7.53	0	0	0	0		36	12.2906	12.5076	12.3582	33.8016	36.7586	36.4007	48.5341	46.6661	48.785	12.5889	10.6565	13.0627	34.6156	34.8992	39.154	49.0285	47.2835	49.1258
8.72	0	0	0	0		48	13.5913	13.4202	13.9688	35.9891	36.2553	36.5643	48.4378	50.9878	48.9486	12.8425	13.2285	12.7581	34.7871	37.1169	37.5107	44.8113	49.5012	47.4182
10.1	0	0	0	0		60	17.2303	14.9578	16.7739	35.8215	35.9932	38.559	50.6183	53.2669	50.9433	15.7872	15.7525	15.6179	36.6407	39.4536	34.6993	48.9607	49.4254	49.4318
11.7	0	0	0	0		72	17.0284	16.8881	15.4626	35.8128	36.4054	38.282	53.0865	52.7784	48.2538	15.1973	15.1697	15.1764	39.0422	36.6589	34.675	49.014	48.9789	47.1236
13.5	0	0	0	0
15.7	0	0	0	0
18.2	0	0	0	0
21	0	0	0	0
24.4	0	0	0	0
28.2	0	0	0	0
32.7	0	0	0	0
37.8	0	0	0	0
43.8	0	0	0	0
50.7	0	0	0	0
58.8	0	0	0	0
68.1	0	0	0	0
78.8	0	0	0	0
91.3	0	0	0	0
106	0	0	0	0
122	0	0	0	0
142	0	0	0	0
164	0	0	0	0
190	0	0.0257	0	0
220	0.485	2.07	0	0
255	3.55	4.76	0	1.378
295	8.75	8.66	3.84	6.02
342	14.3	12.1	12.8	12.3
396	18.2	15.5	21.2	17.1
459	19	16.1	24.2	18.6
531	16.5	14.5	20.6	16.9
615	11.5	11.21	12.7	13
712	5.99	7.76	4.61	8.44
825	1.75	4.733	0.118	4.49
955	0	2.14	0	1.871
1110	0	0.514	0	0
1280	0	0	0	0
1480	0	0	0	0
1720	0	0	0	0
1990	0	0	0	0
2300	0	0	0	0
2670	0	0	0	0
3090	0	0	0	0
3580	0	0	0	0
4150	0	0	0	0
4800	0	0	0	0
5560	0	0	0	0
6440	0	0	0	0
7460	0	0	0	0
8630	0	0	0	0

## Sheet: Figure 2
Figure 2. M2-like TAM targeting capacity of Man-MPs.
(a) Relative PKH67 MFI in M0 macrophages, M1-like macrophages, M2-like macrophages, dendritic DC2.4 cells and H22 cells after treatment with PKH67-labelled MPs or Man-MPs at concentration of 10 µg protein mL-1 for 4 h.
	Relative PKH67 MFI (%)
	M0			M1			M2			DC2.4			H22
	#1	#2	#3	#1	#2	#3	#1	#2	#3	#1	#2	#3	#1	#2	#3
MPs	104.378	98.1567	97.4654	101.613	98.1567	98.8479	96.7742	97.4654	94.0092	85.023	84.3318	84.3318	44.0323	43.8249	43.4793
Man-MPs	84.3318	89.1705	86.4055	82.9493	84.3318	87.0968	175.576	185.253	165.207	118.894	118.203	121.659	42.3041	42.7189	42.4424
(b) Relative PKH67 MFI in M0 BMDMs, M1 BMDMs, M2 BMDMs, BMDCs and H22 cells after treatment with PKH67-labelled MPs or Man-MPs at concentration of 10 µg protein mL-1 for 4 h.
	Relative PKH67 MFI (%)
	M0 BMDMs			M1 BMDMs			M2 BMDM			BMDCs			H22
	#1	#2	#3	#1	#2	#3	#1	#2	#3	#1	#2	#3	#1	#2	#3
MPs	100	101.893	98.107	92.5795	100.909	92.9581	98.9682	122.183	119.972	69.3715	70.5073	70.1287	12.6073	11.5093	12.1151
Man-MPs	109.414	105.628	109.793	109.793	107.143	103.735	285.242	284.136	293.533	108.279	96.5422	98.8137	21.5421	20.2171	22.0722
(c) Relative PKH67 MFI in IL-4-conditioned RAW264.7 cells after treatment with PKH67-labelled MPs or Man-MPs at the concentration of 10 µg protein mL-1 in the presence or absence of 100 μg mL-1 Man for 4 h.
	Relative PKH67 MFI (%)
	MPs	Man+MPs	Man-MPs	Man+Man-MPs
#1	99.5167	103.141	145.732	120.54
#2	99.5167	102.416	159.506	122.715
#3	100.967	99.5167	152.256	121.809
(e) Cy5 fluorescence intensity in the organs and tumors of H22 tumor-bearing mice.
	Relative Cy5 fluorescence per g tissue (%）
	MPs				Man-MPs
	#1	#2	#3	#4	#1	#2	#3	#4
Heart	95.9642	116.124	92.3817	95.5297	101.524	86.7991	113.879	110.178
Liver	262.643	243.14	285.854	275.757	272.919	226.7	339.831	283.711
Spleen	156.142	218.513	184.226	232.86	149.483	253.486	231.296	184.326
Lung	254.711	189.64	229.895	228.366	134.764	215.397	222.822	198.358
Kidney	127.531	167.132	159.127	120.474	169.762	163.941	172.176	152.561
Tumor	311.21	347.818	302.521	272.252	426.255	457.684	660.707	543.814
(f) Relative PKH26 MFI in M1-like TAMs, M2-like TAMs, GFP+ tumor cells, DCs, CD4+ T cells, CD8+ T cells, MDSCs and Tregs in tumor tissues of GFP-expressing H22 tumor-bearing mice at 24 h after intravenous injection of PKH26-labelled MPs or Man-MPs at the dosage of 15 mg protein kg-1.
	Relative PKH26 MFI (%)
	MPs				Man-MPs
	#1	#2	#3	#4	#1	#2	#3	#4
M1	103.695	107.902	76.2307	112.171	111.825	105.056	126.767	106.879
M2	120.336	133.081	86.1209	137.555	349.767	292.516	346.636	421.337
Tumor cells	46.6136	50.02	49.5397	43.3673	54.218	38.8402	45.1372	48.6325
DCs	3.7177	3.48646	3.45978	5.11407	8.15582	9.65002	7.7467	6.43928
CD4+ T cells	3.51314	3.99342	4.42923	3.20185	5.98568	6.01236	5.30084	4.69605
CD8+ T cells	4.57153	5.49651	4.59821	5.54098	3.17517	4.29582	3.61097	5.60324
MDSCs	1.87664	4.20688	1.6365	0.889403	1.82328	6.7061	1.94779	3.24632
Tregs	2.26798	7.19527	3.1218	8.7784	8.94739	8.17361	5.47872	9.86348
(g) Relative PKH26 MFI in TAMs, liver Kupffer cells, splenic macrophages, pulmonary macrophages and splenic DCsof H22 tumor-bearing mice at 24 h after intravenous injection of PKH26-labelled MPs or Man-MPs at the dosage of 15 mg protein kg-1
	Relative PKH26 MFI (%)
	MPs				Man-MPs
	#1	#2	#3	#4	#1	#2	#3	#4
TAMs	93.746	89.3848	97.0741	119.795	233.916	202.303	212.313	203.481
Kupffer cells	82.2374	77.0377	95.2873	72.3462	91.612	76.1993	59.6943	60.99
Splenic Mφ	27.4717	26.4471	40.5217	31.7568	31.0878	34.7123	40.3015	36.8294
Splenic DCs	30.1817	35.2627	32.1633	32.7476	81.0941	83.9988	78.2318	80.6792
Pulmonary Mφ	39.5901	46.7206	34.924	34.5853	34.6953	37.5916	33.7215	24.0505

## Sheet: Figure 3
Figure 3. Repolarization of M2-like macrophages to M1 phenotype by Met@Man-MPs.
(a-e) mRNA expression levels of TNFα (a), iNOS (b), Mrc1 (c), Mgl1 (d) and Arg1 (e) in IL-4-conditioned RAW264.7 cells after treatment with PBS, MPs, Man-MPs, free Met, Met@MPs or Met@Man-MPs at the Met concentration of 20 μg mL-1, or high concentration of Met at 200 μg mL-1 for 24 h by real time RT-PCR.
(a) Relative TNFα expression
	PBS	MPs	Man-MPs	Met	Met@MPs	Met@Man-MPs	High Met
#1	1.03334	0.700355	0.750134	0.833656	3.95313	5.17377	0.893413
#2	1.0213	0.764679	0.753271	0.868597	4.19102	5.37457	0.885936
#3	0.990011	0.712305	0.774107	0.851775	3.98617	5.55342	0.881673
#4	0.955352	0.747845	0.725812	0.888152	4.0884	5.26615	0.884163
(b) Relative iNOS expression
	PBS	MPs	Man-MPs	Met	Met@MPs	Met@Man-MPs	High Met
#1	0.894601	1.00188	0.964507	0.516163	442.971	438.397	2.27169
#2	0.937791	1.11804	1.1107	0.709008	462.309	464.01	2.95443
#3	1.30834	0.9173	1.16404	0.727369	421.662	454.751	2.97888
#4	1.04179	0.988002	1.20378	0.872532	436.931	478.468	3.21378
(c) Relative Mrc1 expression
	PBS	MPs	Man-MPs	Met	Met@MPs	Met@Man-MPs	High Met
#1	0.971149	0.801101	0.804712	0.868857	0.069011	0.037893	0.492594
#2	1.0522	0.829976	0.790608	0.945538	0.063099	0.042996	0.460675
#3	0.971559	0.863006	0.776916	0.932605	0.069326	0.038873	0.5087
#4	1.00509	0.798285	0.836074	0.920539	0.062025	0.038694	0.481425
(d) Relative Mgl1 expression
	PBS	MPs	Man-MPs	Met	Met@MPs	Met@Man-MPs	High Met
#1	0.965407	1.13462	1.13646	0.909182	0.467024	0.380396	0.843349
#2	0.984858	1.16908	1.12453	0.883447	0.488844	0.34725	0.810152
#3	1.01499	1.11893	1.08099	0.94694	0.465177	0.35139	0.863576
#4	1.03475	1.12413	1.02462	0.938108	0.470278	0.390012	0.894126
(e) Relative Arg1 expression
	PBS	MPs	Man-MPs	Met	Met@MPs	Met@Man-MPs	High Met
#1	0.994497	0.947454	0.956156	0.930292	0.739425	0.69631	0.842078
#2	1.05117	0.993418	0.987205	0.853558	0.758247	0.70632	0.861627
#3	0.986695	0.970655	0.994241	0.896084	0.763407	0.665586	0.813335
#4	0.96764	0.9598	1.07188	0.872008	0.798904	0.705467	0.822481
(f-h) Cell viability of H22 (f), 4T1 (g) and HepG2 cells (h) after treatment with the supernatants of IL-4-conditioned RAW264.7 cells pretreated with PBS, MPs, Man-MPs, free Met, Met@MPs or Met@Man-MPs at the Met concentration of 20 μg mL-1, or high dosage of free Met at 200 μg mL-1 for 24 h.
(f) Cell viability (%) - H22 cells
	PBS	MPs	Man-MPs	Met	Met@MPs	Met@Man-MPs	High Met
#1	105.616	90.6035	106.057	91.1105	82.8438	60.6228	75.2163
#2	107.027	95.2108	100.039	103.522	82.2926	64.8113	74.8636
#3	98.7379	92.6977	93.1166	95.6958	77.046	62.1659	83.7696
#4	88.6195	103.588	90.7137	93.4913	75.6352	60.7109	77.4428
(g) Cell viability (%) - 4T1 cells
	PBS	MPs	Man-MPs	Met	Met@MPs	Met@Man-MPs	High Met
#1	99.7545	95.826	95.2648	91.4767	69.309	64.6089	76.745
#2	105.928	96.9484	94.8439	91.1961	65.3806	57.664	70.8523
#3	96.8081	91.1961	95.5454	92.108	69.5896	57.8043	70.221
#4	97.5096	97.7201	93.5812	96.3171	62.9253	58.155	75.9733
(h) Cell viability (%) - HepG2 cells
	PBS	MPs	Man-MPs	Met	Met@MPs	Met@Man-MPs	High Met
#1	99.2541	97.9937	99.6069	102.71	79.2537	55.3763	71.0715
#2	103.678	82.7559	89.5086	102.118	73.0486	47.3202	61.3207
#3	95.1053	92.5082	100.973	98.386	82.3562	54.5768	68.0254
#4	101.962	98.7814	94.5143	99.6939	79.8794	59.6564	71.4409
(i-k) i-k, Tumor formation (i), tumor volume (j) and tumor weight (k) in BALB/c mice after subcutaneous co-implantation of H22 cells (8 × 10^5 cells per mouse) and IL-4-conditioned RAW264.7 cells pretreated with PBS, MPs, Man-MPs, free Met, Met@MPs or Met@Man-MPs at the concentration of 20 μg mL-1, or high dosage of free Met at 200 μg mL-1 for 24 h at a ratio of 1:2 into the flanks of BALB/c mice.
(i) Tumor formation time (days)
PBS	Time (day)	M2+PBS	Time (day)	M2+MPs	Time (day)	M2+Man-MPs	Time (day)	M2+Met	Time (day)	M2+Met@MPs	Time (day)	M2+Met@Man-MPs	Time (day)	M2+High	Time (day)
#1	6	#1	6	#1	6	#1	6	#1	6	#1	8	#1	12	#1	8
#2	7	#2	6	#2	6	#2	6	#2	7	#2	10	#2	15	#2	9
#3	7	#3	6	#3	6	#3	6	#3	7	#3	10	#3	17	#3	12
#4	9	#4	6	#4	6	#4	6	#4	7	#4	12	#4	/	#4	14
#5	11	#5	6	#5	8	#5	6	#5	7	#5	14	#5	/	#5	20
#6	13	#6	6	#6	9	#6	8	#6	8	#6	/	#6	/	#6	/
#7	/	#7	9	#7	9	#7	11	#7	11	#7	/	#7	/	#7	/
#8	/	#8	10	#8	11	#8	11	#8	13	#8	/	#8	/	#8	/
(j) Tumor volumn (mm^3)
	PBS										M2+PBS
Time (days)	#1	#2	#3	#4	#5	#6	#7	#8		Time (days)	#1	#2	#3	#4	#5	#6	#7	#8
1	0	0	0	0	0	0	0	0		1	0	0	0	0	0	0	0	0
2	0	0	0	0	0	0	0	0		2	0	0	0	0	0	0	0	0
3	0	0	0	0	0	0	0	0		3	0	0	0	0	0	0	0	0
4	0	0	0	0	0	0	0	0		4	0	0	0	0	0	0	0	0
5	0	0	0	0	0	0	0	0		5	0	0	0	0	0	0	0	0
6	32.8034	0	0	0	0	0	0	0		6	28.2647	49.3998	32.3666	46.4402	47.1746	0	0	49.3028
7	39.3806	0	30.8126	33.62	0	0	0	0		7	32.3343	58.2958	29.4313	60.5865	53.2543	0	0	52.6554
8	23.0313	0	34.5273	33.4466	0	0	0	0		8	27.9925	52.3688	42.7812	63.8455	65.7363	0	0	55.8881
9	40.1233	0	40.5161	32.08	32.08	0	0	0		9	36.9873	89.3022	37.3968	83.7468	72.332	40.1684	0	57.1098
10	37.179	0	37.6397	37.479	41.3372	0	0	0		10	64.6547	95.1222	45.6175	84.8657	90.1131	35.263	36.2891	73.4472
11	38.5499	0	38.7345	34.1251	34.1251	31.3132	0	0		11	59.9539	125.148	70.1506	95.7578	63.1296	85.3384	74.8834	112.426
12	45.6638	0	52.7207	45.1441	31.7903	37.9769	0	0		12	77.3475	141.961	60.4517	105.237	84.0975	60.7581	80.8959	141.961
13	43.7112	62.4292	34.5931	39.4254	47.2017	44.9732	0	0		13	85.2413	181.115	54.9475	123.252	108.485	70.8386	102.308	187.989
14	31.0496	72.1289	37.7404	42.0061	42.0061	57.3891	0	0		14	119.667	240.784	163.572	188.582	105.971	86.1946	145.49	210.33
15	73.5707	92.7155	54.5177	47.2196	102.308	54.7049	0	0		15	117.781	251.855	186.317	151.625	108.816	94.1564	163.101	224.855
16	110.171	85.0447	40.4951	57.3764	186.448	88.2164	0	0		16	132.205	311.383	147.177	239.821	185.136	117.442	191.592	311.383
17	121.199	96.0678	41.3994	67.9275	218.867	134.578	0	0		17	205.337	380.812	295.248	318.016	188.16	152.264	200.896	380.812
18	123.085	120.341	43.6966	105.031	258.346	272.319	0	0		18	303.346	350.862	269.243	377.834	310.913	163.93	229.621	350.862
19	240.459	142.821	58.6984	117.533	300.826	255.094	0	0		19	388.964	478.059	490.058	415.457	400.86	210.92	295.248	390.791
20	311.716	138.306	38.5789	144.378	369.997	233.675	0	0		20	419.175	485.58	473.965	385.649	463.889	229.621	305.224	495.878
21	365.307	127.36	63.7839	166.94	408.159	408.259	0	0		21	495.878	550.193	480.064	616.383	621.046	243.101	331.147	550.193
22	492.796	142.568	56.8857	127.93	459.615	442.62	0	0		22	607.627	671.607	685.606	863.91	806.643	308.601	447.777	586.72
23	555.621	263.51	104.749	152.541	465.61	425.817	0	0		23	588.778	919.849	986.018	767.414	1012.31	318.821	486.474	653.187
	M2+MPs										M2+Man-MPs
Time (days)	#1	#2	#3	#4	#5	#6	#7	#8		Time (days)	#1	#2	#3	#4	#5	#6	#7	#8
1	0	0	0	0	0	0	0	0		1	0	0	0	0	0	0	0	0
2	0	0	0	0	0	0	0	0		2	0	0	0	0	0	0	0	0
3	0	0	0	0	0	0	0	0		3	0	0	0	0	0	0	0	0
4	0	0	0	0	0	0	0	0		4	0	0	0	0	0	0	0	0
5	0	0	0	0	0	0	0	0		5	0	0	0	0	0	0	0	0
6	30.1918	26.934	26.7633	26.2795	0	0	0	0		6	42.9888	22.7573	0	0	41.3372	25.0451	25.3794	0
7	26.0245	45.765	33.8829	31.5127	0	0	0	0		7	52.6809	26.4077	0	0	46.7775	41.5843	26.1429	0
8	30.3486	46.4738	38.7645	39.3762	21.7088	0	0	0		8	54.0866	23.7692	35.7406	0	42.384	50.697	31.1248	0
9	40.1233	46.4369	47.7213	48.5622	46.7464	31.6948	36.936	0		9	81.2738	31.0781	41.1071	0	41.3996	76.311	26.9977	0
10	86.7892	54.7477	47.5007	69.6216	101.948	39.9244	45.5505	0		10	139.809	44.6123	45.7627	0	50.9064	65.9331	39.1437	0
11	110	52.9861	69.4337	73.1808	116.406	46.6848	76.1698	69.4271		11	171.983	40.4931	58.278	48.7644	49.9831	59.5294	40.9329	41.6105
12	131.364	65.2821	96.6785	99.8487	145.152	57.2748	90.7626	118.931		12	154.791	68.3974	48.9423	54.7242	49.6876	57.1929	51.0775	34.6357
13	183.779	75.5212	128.55	130.799	156.314	85.2979	82.1249	186.448		13	215.207	75.7652	58.5699	85.9334	44.9306	44.3989	55.6031	40.0002
14	206.017	81.5567	187.989	195.309	184.655	107.36	129.692	227.574		14	323.422	70.817	92.5615	87.0975	67.6805	80.6013	106.126	70.1506
15	234.267	96.6712	227.658	227.624	205.878	104.564	138.899	275.294		15	269.419	86.7892	91.7132	110.7	104.506	54.2543	89.9916	112.426
16	302.204	85.3403	336.094	391.403	315.701	99.6307	132.709	331.147		16	388.472	88.9327	141.781	141.507	155.846	224.855	95.2186	145.49
17	262.365	107.595	325.335	359.596	381.046	112.907	200.896	408.159		17	383.423	93.6609	197.724	139.36	224.8	305.224	121.68	185.616
18	365.117	135.742	365.904	524.331	499.382	154.638	187.64	439.043		18	631.913	102.487	213.762	143.296	255.793	515.704	81.12	222.376
19	600.422	208.11	422.017	593.268	506.643	131.927	320.682	438.012		19	812.247	191.592	303.018	269.243	301.728	586.72	163.101	256.314
20	518.855	245.26	434.16	551.818	663.91	149.052	265.237	588.778		20	785.686	159.29	260.614	318.495	380.278	653.187	170.313	286.528
21	587.096	390.791	575.999	717.065	767.414	133.337	451.154	607.627		21	836.761	297.844	384.655	380.278	512.176	865.14	179.566	318.495
22	896.195	438.012	570.757	799.382	863.91	166.406	628.937	671.607		22	989.81	374.209	653.847	397.902	643.714	1251.48	189.861	486.951
23	816.968	553.755	799.556	1055.73	986.018	149.701	679.508	767.414		23	1183.15	594.428	487.565	442.024	882.701	1257.9	219.485	518.176
	M2+Met										Met+Met@MPs
Time (days)	#1	#2	#3	#4	#5	#6	#7	#8		Time (days)	#1	#2	#3	#4	#5	#6	#7	#8
1	0	0	0	0	0	0	0	0		1	0	0	0	0	0	0	0	0
2	0	0	0	0	0	0	0	0		2	0	0	0	0	0	0	0	0
3	0	0	0	0	0	0	0	0		3	0	0	0	0	0	0	0	0
4	0	0	0	0	0	0	0	0		4	0	0	0	0	0	0	0	0
5	0	0	0	0	0	0	0	0		5	0	0	0	0	0	0	0	0
6	21.675	0	0	0	0	0	0	0		6	0	0	0	0	0	0	0	0
7	37.479	33.386	24.2487	20.4102	0	0	0	37.6397		7	0	0	0	0	0	0	0	0
8	31.6236	29.1162	32.3144	26.6108	0	0	30.8898	47.9308		8	0	0	0	0	0	17.5568	0	0
9	31.7903	45.1441	32.7692	35.7383	0	0	20.7729	47.2017		9	0	0	0	0	0	18.1803	0	0
10	64.012	38.3519	33.4466	58.1042	0	0	31.2661	45.6638		10	0	0	0	24.7149	18.0175	45.5505	0	0
11	88.9327	45.3551	39.2919	78.75	38.5499	0	40.8934	58.1175		11	0	0	0	47.5879	34.7299	23.3642	0	0
12	93.6609	71.8275	35.7406	125.116	62.4292	0	48.9327	97.6126		12	0	0	31.4416	91.7147	73.171	30.5343	0	0
13	174.973	65.6689	46.4966	159.43	56.4272	41.2972	43.6609	110.769		13	0	0	39.1096	105.944	62.9797	28.459	0	0
14	294.113	72.6722	52.7841	189.151	56.5934	49.4047	45.9047	203.697		14	0	41.6464	40.7925	94.6475	108.731	47.4033	0	0
15	301.728	102.127	66.7903	221.686	92.8631	59.777	45.5505	247.761		15	0	39.9162	41.6093	111.329	124.6	46.8512	0	0
16	372.84	104.022	68.7644	252.761	162.298	115.426	56.7892	292.968		16	0	48.9119	59.2467	123.032	125.864	57.3949	0	0
17	404.239	131.118	96.0745	286.377	221.16	105.35	72.7841	350.791		17	0	63.0255	69.3163	130.424	190.333	73.3058	0	0
18	538.069	160.898	101.494	292.716	329.788	149.385	93.6609	367.761		18	0	63.9049	84.2078	161.256	238.614	87.9603	0	0
19	675.577	67.6441	133.851	347.339	358.017	170.892	113.851	566.478		19	0	73.1823	95.0305	127.542	303.75	89.4412	0	0
20	731.127	200.37	159.968	408.62	438.086	251.409	131.856	585.912		20	0	90.9722	124.648	161.123	347.092	107.533	0	0
21	806.359	245.152	215.765	586.963	417.928	258.346	133.851	618.867		21	0	102.708	141.021	155.52	336.821	118.931	0	0
22	896.877	227.661	295.982	645.343	545.004	369.997	150.39	730.257		22	0	120.093	169.826	171.634	339.283	107.51	0	0
23	918.782	288.695	352.127	675.577	686.71	439.043	180.429	1025.61		23	0	136.241	206.22	241.839	371.266	117.405	0	0
	M2+Met@Man-MPs										M2+High Met
Time (days)	#1	#2	#3	#4	#5	#6	#7	#8		Time (days)	#1	#2	#3	#4	#5	#6	#7	#8
1	0	0	0	0	0	0	0	0		1	0	0	0	0	0	0	0	0
2	0	0	0	0	0	0	0	0		2	0	0	0	0	0	0	0	0
3	0	0	0	0	0	0	0	0		3	0	0	0	0	0	0	0	0
4	0	0	0	0	0	0	0	0		4	0	0	0	0	0	0	0	0
5	0	0	0	0	0	0	0	0		5	0	0	0	0	0	0	0	0
6	0	0	0	0	0	0	0	0		6	0	0	0	0	0	0	0	0
7	0	0	0	0	0	0	0	0		7	0	0	0	0	0	0	0	0
8	0	0	0	0	0	0	0	0		8	28.9345	0	0	0	0	0	0	0
9	0	0	0	0	0	0	0	0		9	22.7922	0	0	0	0	25.0522	0	0
10	0	0	0	0	0	0	0	0		10	29.1774	0	0	0	0	33.361	0	0
11	0	0	0	0	0	0	0	0		11	37.3037	0	0	0	0	42.3986	0	0
12	35.5532	0	0	0	0	0	0	0		12	34.5931	38.8739	0	0	0	55.2757	0	0
13	36.4956	0	0	0	0	0	0	0		13	36.6596	49.41	0	0	0	52.6179	0	0
14	33.5184	0	0	0	0	0	0	0		14	37.4783	70.1619	0	0	0	89.0715	23.982	0
15	30.5343	0	0	0	0	29.1111	0	0		15	57.1441	107.63	0	0	0	114.587	36.6596	0
16	28.7282	0	0	0	0	48.1215	0	0		16	51.1328	98.7024	0	0	0	137.429	52.0803	0
17	31.2642	0	17.8403	0	0	44.735	0	0		17	39.8524	132.809	0	0	0	117.633	92.2625	0
18	32.2929	0	16.7866	0	0	72.6206	0	0		18	78.8257	157.21	0	0	0	252.81	98.98	0
19	57.0305	0	20.3517	0	0	112.549	0	0		19	65.7623	178.608	0	0	0	301.55	97.6329	0
20	73.579	0	19.8622	0	0	115.648	0	0		20	65.2864	196.566	0	27.4594	0	374.475	138.944	0
21	87.9442	0	22.7922	0	0	138.537	0	0		21	80.0113	191.399	0	22.5061	0	459.615	138.797	0
22	85.873	0	45.2491	0	0	147.573	0	0		22	152.541	228.245	0	34.7058	0	465.61	166.809	0
23	127.93	0	36.6575	0	0	84.4406	0	0		23	146.128	262.563	0	56.2243	0	540.995	152.627	0
(k) Tumor weight(g)
	PBS	M2+PBS	M2+MPs	M2+Man-MPs	M2+Met	M2+Met@MPs	M2+Met@Man-MPs	M2+High Met
#1	0.551	1.819	1.393	1.012	0.659	0.384	0.191	0.44
#2	0.48	1.185	1.775	1.381	1.124	0.456	0.144	0.429
#3	0.439	1.097	1.393	1.512	1.152	0.326	0.025	0.352
#4	0.284	0.783	1.035	1.721	0.814	0.314	0	0.207
#5	0.198	1.129	1.003	0.881	0.566	0.253	0	0.235
#6	0.197	1.142	0.346	0.557	0.269	0	0	0
#7	0	0.376	0.432	0.548	0.274	0	0	0
#8	0	0.216	0.823	0.625	0.233	0	0	0

## Sheet: Figure 4
Figure 4. Anticancer activity and improved immune microenvironment of Met@Man-MPs in H22 tumor-bearing mice.
(a) Tumor growth curves of H22 tumor-bearing mice after intravenous injection of PBS, MPs, Man-MPs, free Met, Met@MPs or Met@Man-MPs at the Met dosage of 10 mg kg-1, or high dosage of Met at 100 mg kg-1 every two days for 6 times.
	Tumor volume (mm^3)
	PBS							MPs
Time (d)	#1	#2	#3	#4	#5		Time (d)	#1	#2	#3	#4	#5
0	41.2348	47.4594	52.8126	58.1167	41.3064		0	45.7901	35.7367	55.6127	53.4419	94.8779
1	56.7342	69.6639	106.21	93.3612	60.5114		1	65.4731	38.6726	99.0528	83.3187	115.907
2	64.4322	98.7013	102.109	115.868	65.3415		2	69.8961	68.375	134.901	102.633	141.917
3	120.292	160.608	133.307	94.0223	57.9784		3	76.5352	98.9408	157.108	176.1	156.498
4	124.122	201.721	194.349	107.129	49.8306		4	105.871	119.991	188.944	222.759	249.586
5	146.793	235.617	256.243	110.888	118.7		5	154.899	140.899	216.275	302.248	274.356
6	145.898	314.327	327.228	178.258	208.618		6	203.663	221.493	228.01	294.792	323.997
7	193.542	355.644	336.623	183.716	254.313		7	247.581	259.839	244.647	411.583	336.098
8	222.487	374.22	388.208	339.76	307.262		8	269.668	256.329	432.08	437.652	352.679
9	281.453	394.856	421.875	311.48	397.22		9	274.493	305.27	502.143	409.536	426.078
10	328.448	439.517	489.127	455.912	488.19		10	382.208	377.453	565.078	546.178	467.238
11	440.019	499.986	504.44	628.604	430.211		11	469.104	466.606	603.708	568.498	558.579
	Man-MPs							Met
Time (d)	#1	#2	#3	#4	#5		Time (d)	#1	#2	#3	#4	#5
0	74.4267	63.134	22.6243	31.3737	49.5532		0	44.4958	55.4884	77.7432	42.0914	35.3901
1	60.6193	89.228	49.0364	60.0038	60.0038		1	59.6093	85.5838	123.144	46.72	44.337
2	78.0405	88.2596	63.7887	66.6253	62.5147		2	74.9868	92.645	154.761	75.3443	75.514
3	89.444	107.928	89.346	71.2582	83.9287		3	102.904	125.978	174.149	82.0881	91.0995
4	140.193	159.879	91.8683	158.847	118.768		4	150.372	177.024	215.371	110.232	111.197
5	136.247	165.237	106.342	189.551	156.751		5	173.904	126.067	233.045	148.689	193.54
6	266.797	194.591	121.978	215.6	223.936		6	196.127	150.044	227.858	181.015	265.469
7	293.255	238.945	150.943	263.359	233.84		7	202.858	224.514	356.174	220.007	247.277
8	326.91	291.04	213.769	335.936	319.59		8	272.383	250.034	338.72	269.693	335.053
9	356.122	357.039	285.036	254.673	354.294		9	331.33	415.167	332.374	299.175	296.043
10	319.172	405.729	348.431	320.96	404.728		10	387.181	415.461	380.442	305.517	390.659
11	516.965	567.58	305.039	376.98	546.226		11	517.317	485.984	586.095	395.628	423.966
	Met@MPs							Met@Man-MPs
Time (d)	#1	#2	#3	#4	#5		Time (d)	#1	#2	#3	#4	#5
0	21.1529	19.8036	37.2189	76.8175	66.9613		0	30.625	48.51	31.3235	45.6058	46.2168
1	25.2413	29.4407	35.8077	85.6568	58.5075		1	27.4326	42.732	56.7685	45.1848	71.2061
2	29.3049	44.7275	41.2568	112.524	99.6665		2	37.1957	50.6883	49.0092	69.8714	60.9105
3	52.8178	53.7237	60.6091	147.177	132.096		3	61.877	48.8201	43.8919	76.7921	66.42
4	58.2017	54.6147	63.8891	145.671	149.631		4	38.7345	47.5586	50.0521	85.5255	80.7998
5	79.6146	64.75	76.2994	246.649	147.596		5	50.2733	68.4079	56.3927	103.541	72.7089
6	80.5428	79.9265	96.832	235.876	189.259		6	55.793	72.7328	67.0068	112.14	112.081
7	146.171	77.963	133.34	256.685	199.119		7	67.0898	78.4758	80.5338	122.441	111.053
8	150.716	141.12	155.535	286.36	218.853		8	76.8149	88.5532	102.755	145.34	100.705
9	176.712	124.657	148.071	322.94	228.017		9	88.5363	100.803	130.419	140.642	143.116
10	197.264	143.585	163.426	338.98	242.352		10	104.393	99.1842	151.333	147.802	131.606
11	282.283	227.32	226.237	363.263	306.799		11	113.866	112.604	156.171	176.446	158.603
	High Met
Time (d)	#1	#2	#3	#4	#5
0	83.3795	52.8949	23.9939	45.7563	55.2662
1	111.74	60.2419	39.6913	53.1752	72.1126
2	133.468	111.406	51.4711	64.109	88.6378
3	183.227	83.4246	65.9424	87.1763	90.6419
4	142.096	125.505	66.6468	77.5217	107.792
5	191.221	146.711	83.5459	85.5846	149.036
6	204.509	181.533	105.821	115.404	153.517
7	202.856	179.399	106.115	150.861	159.879
8	303.61	146.211	109.145	158.799	185.29
9	278.044	260.849	173.123	157.644	215.899
10	315.019	264.643	185.248	245.656	282.231
11	316.035	229.046	246.251	273.92	301.966
(b) Tumor weight at the end of tumor growth inhibition experiments.
	Tumor weight(g)
	PBS	MPs	Man-MPs	Met	Met@MPs	Met@Man-MPs	High Met
#1	0.842	0.796	0.788	0.491	0.419	0.238	0.445
#2	0.729	0.714	0.985	0.449	0.349	0.231	0.321
#3	0.601	0.927	0.68	0.409	0.331	0.154	0.335
#4	0.83	0.748	0.551	0.715	0.228	0.104	0.346
#5	0.689	0.942	0.877	0.515	0.223	0.221	0.212
(c) Kaplan-Meier survival plot of H22 tumor-bearing mice.
	Survival (days)
	PBS	MPs	Man-MPs	Met	Met@MPs	Met@Man-MPs	High Met
#1	35	32	35	40	45	62	49
#2	41	40	40	42	51	/	54
#3	45	45	45	51	56	/	58
#4	50	53	51	53	/	/	/
#5	51	53	55	53	/	/	/
#6	51	53	55	/	/	/	/
#7	56	55	55	/	/	/	/
(d) The number of M1-like TAMs in tumor tissues of H22 tumor-bearing mice.
	M1-like TAM number (×10^5/g tumor)
	PBS	MPs	Man-MPs	Met	Met@MPs	Met@Man-MPs	High Met
#1	1.09905	1.49167	1.20803	1.62927	2.63598	5.21739	3.04913
#2	1.22807	1.50146	1.2326	1.47267	3.83948	3.94366	2.29866
#3	1.57346	1.70011	0.812274	1.88259	3.39609	5.77465	2.69231
(e) The number of M2-like TAMs in tumor tissues of H22 tumor-bearing mice.
	M2-like TAM number (×10^5/g tumor)
	PBS	MPs	Man-MPs	Met	Met@MPs	Met@Man-MPs	High Met
#1	2.468	2.10432	2.50301	2.42409	1.79916	0.825472	1.31827
#2	2.55831	2.5375	2.18264	2.51501	1.40998	0.778302	1.88596
#3	2.91118	2.93489	2.42105	2.74026	1.91771	0.896226	1.51734
(f) The number of CD8+ T cells in tumor tissues of H22 tumor-bearing mice.
	CD8+ T cell number (×10^5/g tumor)
	PBS	MPs	Man-MPs	Met	Met@MPs	Met@Man-MPs	High Met
#1	1.01904	1.31192	1.10341	1.21614	4.14989	5.58288	3.31883
#2	1.09299	1.45568	1.4099	0.914824	4.42105	6.11949	3.66288
#3	1.31244	1.58163	1.1604	1.18806	4.0631	6.72442	4.0496
(g) The number of CD8+CD69+ T cells in tumor tissues of H22 tumor-bearing mice.
	CD8+CD69+ T cell number (×10^5/g tumor)
	PBS	MPs	Man-MPs	Met	Met@MPs	Met@Man-MPs	High Met
#1	0.030333	0.037827	0.026482	0.051564	0.4356	1.23256	0.132753
#2	0.032535	0.041972	0.033838	0.038789	0.464063	1.35103	0.146515
#3	0.039067	0.045604	0.02785	0.050374	0.42649	1.48458	0.161984
(h) The number of CD4+ T cells in tumor tissues of H22 tumor-bearing mice.
	CD4+ T cell number (×10^5/g tumor)
	PBS	MPs	Man-MPs	Met	Met@MPs	Met@Man-MPs	High Met
#1	3.48746	3.11204	3.31236	2.38313	8.439	14.3082	7.0599
#2	3.46963	4.57459	4.4177	3.23206	10.1488	16.4391	8.3019
#3	4.8986	5.32993	2.51707	2.08902	9.49764	19.4898	6.86764
(i) The number of CD4+CD69+ T cells in tumor tissues of H22 tumor-bearing mice.
	CD4+CD69+ T cell number (×10^5/g tumor)
	PBS	MPs	Man-MPs	Met	Met@MPs	Met@Man-MPs	High Met
#1	0.10381	0.089731	0.079497	0.101045	0.885813	3.15889	0.282396
#2	0.103279	0.131901	0.106025	0.137039	1.06529	3.62934	0.332076
#3	0.145815	0.15368	0.06041	0.088574	0.996936	4.30286	0.274706
(j) The number of MDSC in tumor tissues of H22 tumor-bearing mice.
	MDSC number (×10^4/g tumor)
	PBS	MPs	Man-MPs	Met	Met@MPs	Met@Man-MPs	High Met
#1	1.49323	1.28735	1.59003	1.34205	1.10912	0.66367	1.01752
#2	1.55096	1.68869	1.68869	1.42196	1.02745	0.68903	1.25896
#3	1.50609	1.51277	1.51277	1.53055	1.0694	0.800562	1.11363
(k) The number of Treg in tumor tissues of H22 tumor-bearing mice.
	Treg number (×10^3/g tumor)
	PBS	MPs	Man-MPs	Met	Met@MPs	Met@Man-MPs	High Met
#1	4.77702	4.56204	4.82321	4.77676	2.56309	1.7524	2.92862
#2	5.03682	4.36295	5.08173	4.20085	2.31969	1.31684	2.63653
#3	5.41796	4.79014	4.44135	4.32037	2.11367	1.49419	2.3047
(l) The IFN-γ content in tumor tissues of H22 tumor-bearing mice.
	IFN-γ content (pg/g tumor)
	PBS	MPs	Man-MPs	Met	Met@MPs	Met@Man-MPs	High Met
#1	46.325	45.407	58.3159	54.2742	68.0243	92.561	72.9237
#2	47.7676	38	39.3588	33.897	67.4258	87.3269	76.527
#3	31.0906	47.9261	41.8878	56.4534	72.9237	96.882	71.645
(m) The TNF-α content in tumor tissues of H22 tumor-bearing mice.
	TNF-α content (pg/g tumor)
	PBS	MPs	Man-MPs	Met	Met@MPs	Met@Man-MPs	High Met
#1	123.579	104.001	122.155	146.234	308.802	419.485	279.942
#2	143.937	142.923	177.062	201.116	261.992	434.628	259.24
#3	102.808	118.164	160.387	168.653	363.428	478.557	256.057
(n) The IL12p70 content in tumor tissues of H22 tumor-bearing mice.
	IL12p70 content (pg/g tumor)
	PBS	MPs	Man-MPs	Met	Met@MPs	Met@Man-MPs	High Met
#1	10.4049	20.8467	12.1569	22.1187	40.0086	44.6411	15.5364
#2	21.7951	21.1547	18.342	22.0646	42.6971	53.5451	11.1136
#3	10.4957	18.9125	11.3093	15.9721	38.2566	52.9413	21.7136
(o) The TGF-β content in tumor tissues of H22 tumor-bearing mice.
	TGF-β content (ng/g tumor)
	PBS	MPs	Man-MPs	Met	Met@MPs	Met@Man-MPs	High Met
#1	10.151	11.0538	11.1335	9.72503	8.63404	7.77745	8.40532
#2	10.9077	9.4617	12.7631	9.30948	8.82436	7.8999	8.9819
#3	10.5346	9.78587	10.6129	9.51623	9.10354	7.39429	9.50195

## Sheet: Figure 5
Figure 5. Collagen-degrading capacity of Man-MPs.
(a) Relative collagen content after soluble collagen I were incubated with MPs or Man-MPs pretreated with or without Bati or AEBSF for 72 h measured by Sirius red total collagen detection kit.
	Relarive collagen content (%)
	Control	MPs	MPs+Bati	MPs+AEBSF	MPs+Bati+AEBSF	Man-MPs	Man-MPs+Bati	Man-MPs+AEBSF	Man-MPs+Bati+AEBSF
#1	98.8224	31.2003	66.2675	64.32	69.6007	21.8468	68.5989	69.9971	71.2205
#2	100.221	31.1878	67.5409	64.5073	70.1001	24.1813	69.1232	69.0982	70.3841
#3	100.957	33.2227	67.3287	63.6334	71.7604	22.8829	67.5627	70.3341	70.871
(c) Relative SHG signal intensity in tumor tissues of H22 tumor-bearing mice.
	Relative SHG signal (%)
	PBS
Time (d)	#1	#2	#3	#4	#5	#6	#7	#8	#9	#10
0	155.126	137.017	165.912	62.4501	81.0919	50.7324	131.691	77.3635	72.8362	65.779
4	50.7324	72.8362	77.3635	90.0133	123.702	131.691	137.017	137.15	155.126	165.912
8	130.226	135.686	137.417	140.879	159.387	161.917	164.181	168.841	169.108	169.907
12	162.45	167.643	167.776	170.706	178.562	180.692	186.684	190.413	190.679	197.869
	MPs
Time (d)	#1	#2	#3	#4	#5	#6	#7	#8	#9	#10
0	79.0945	157.523	180.559	122.636	111.718	90.5459	115.313	78.8282	63.9148	65.6458
4	42.3435	46.7377	49.9334	50.9987	58.1891	63.5153	66.4447	67.51	91.8775	111.851
8	79.494	87.6165	90.9454	96.5379	97.6032	100.133	100.266	104.394	107.457	114.913
12	85.3529	85.7523	87.4834	88.6818	93.2091	93.2091	94.2743	94.4075	94.8069	101.731
	Man-MPs
Time (d)	#1	#2	#3	#4	#5	#6	#7	#8	#9	#10
0	126.232	111.585	80.0266	91.3449	53.9281	81.3582	133.822	142.077	116.911	87.8828
4	40.4794	41.6778	42.2104	47.2703	48.6019	50.3329	59.3875	60.4527	78.2956	93.4754
8	73.6351	74.1678	74.7004	78.9614	80.2929	80.5593	96.0053	96.9374	96.9374	110.653
12	76.2983	80.9587	81.0919	81.225	83.6218	83.755	85.486	99.7337	103.462	104.128
	Met
Time (d)	#1	#2	#3	#4	#5	#6	#7	#8	#9	#10
0	76.4314	123.702	137.15	90.0133	104.66	81.3582	133.822	142.077	116.911	87.8828
4	65.779	76.4314	78.8282	79.0945	81.0919	90.5459	104.66	111.718	115.313	122.636
8	117.71	119.84	122.636	123.702	127.43	140.213	164.98	186.684	196.138	232.756
12	164.314	176.165	180.027	185.087	189.214	196.538	197.869	204.261	208.123	211.851
	Met@MPs
Time (d)	#1	#2	#3	#4	#5	#6	#7	#8	#9	#10
0	80.0266	91.3449	53.9281	81.3582	133.822	142.077	116.911	137.15	50.7324	131.691
4	35.9521	39.9467	41.012	49.8003	51.3981	71.771	73.3688	82.1571	86.0186	100.932
8	71.9041	74.5672	75.233	78.9614	80.8256	80.9587	82.5566	83.4887	84.6871	97.2037
12	72.4368	76.6977	77.0972	78.8282	84.8202	85.7523	96.2716	97.47	97.6032	101.731
	Met@Man-MPs
Time (d)	#1	#2	#3	#4	#5	#6	#7	#8	#9	#10
0	157.523	180.559	122.636	111.718	90.5459	59.2543	65.5126	69.5073	94.6738	108.522
4	47.8029	49.4008	51.5313	55.7923	56.4581	64.98	74.7004	77.2304	78.1625	81.7577
8	76.032	78.9614	81.7577	82.9561	84.8202	88.9481	89.6138	94.6738	95.4727	100.799
12	81.6245	82.4234	84.2876	84.8202	87.4834	90.0133	91.8775	93.6085	94.4075	95.4727
	High Met
Time (d)	#1	#2	#3	#4	#5	#6	#7	#8	#9	#10
0	76.4314	62.4501	81.0919	65.779	104.66	133.822	142.077	116.911	87.8828	72.7031
4	72.7031	80.0266	81.3582	87.8828	91.3449	94.6738	108.522	111.585	116.911	126.232
8	123.435	123.569	125.166	127.297	128.762	135.286	136.085	143.542	144.075	149.135
12	148.202	156.325	159.654	162.184	164.447	172.037	183.489	191.611	205.06	234.754
(e) Relative collagen I-positive area in tumor tissues of H22 tumor-bearing mice.
	Relative collagen I+ area (%)
	PBS	MPs	Man-MPs	Met	Met@MPs	Met@Man-MPs	High Met
#1	107.719	23.9088	17.8182	109.9	14.4273	14.9997	92.5358
#2	92.2442	27.3104	21.3926	95.6783	21.8462	31.0037	101.445
#3	119.933	41.8781	25.723	84.0047	15.0645	16.9435	78.8428
#4	80.7218	26.2737	29.4378	126.768	33.4118	6.36055	103.95
#5	99.3823	14.9997	34.4053	91.5315	21.3278	28.4767	113.054

## Sheet: Figure 6
Figure 6. Met@Man-MPs-induced CD8+ T cell tumor infiltration by recruiting CD8+ T cells and degrading tumor ECM.
(c) CD8+ T cells number in the interior areas of tumor tissues of H22 tumor-bearing mice
	CD8+ cell number per field-Interior
	PBS	PBS+Etan	Met@Man-MPs	Met@Man-MPs+Etan	Met@Man-MPs+Bati	Met@Man-MPs+Bati+Etan
#1	82	100	184	227	163	60
#2	121	87	258	187	77	120
#3	97	132	250	132	104	106
#4	105	100	346	127	115	72
#5	85	105	304	104	157	111
#6	184	145	371	137	157	62
#7	66	137	256	140	223	55
#8	66	60	226	189	127	55
#9	128	102	304	127	143	112
	CD8+ cell number per field-Margin
	PBS	PBS+Etan	Met@Man-MPs	Met@Man-MPs+Etan	Met@Man-MPs+Bati	Met@Man-MPs+Bati+Etan
#1	327	273	361	389	119	208
#2	313	313	351	337	374	249
#3	340	294	245	305	374	372
#4	285	293	147	93	235	194
#5	242	218	245	170	159	402
#6	275	110	236	389	374	194
#7	291	218	245	350	232	159
#8	220	218	229	268	117	235
#9	128	287	278	120	148	235
(d) Number of CD8+ T cells number in tumor tissues of H22 tumor-bearing mice.
	CD8+ T cell number (×10^5/g tumor)
	PBS	PBS+Etan	Met@Man-MPs	Met@Man-MPs+Etan	Met@Man-MPs+Bati	Met@Man-MPs+Bati+Etan
#1	1.88649	2.29026	11.3172	5.3469	3.76169	1.18218
#2	1.84989	1.47203	7.73505	4.76235	6.07445	1.27223
#3	2.16564	1.1625	10.3955	3.05565	3.54894	2.10244
#4	1.93315	1.30068	10.2306	3.70095	4.9273	1.45678
#5	1.50827	1.27293	9.09022	2.86798	4.29295	2.1326
#6	1.45435	1.16215	11.889	3.45599	3.38796	2.04168
(e) Number of CD8+CD69+ T cells number in tumor tissues of H22 tumor-bearing mice.
	CD8+CD69+ T cell number (×10^5/g tumor)
	PBS	PBS+Etan	Met@Man-MPs	Met@Man-MPs+Etan	Met@Man-MPs+Bati	Met@Man-MPs+Bati+Etan
#1	0.156956	0.214597	1.79038	0.492984	0.402125	0.092919
#2	0.16427	0.136457	1.04578	0.456233	0.735616	0.115137
#3	0.184729	0.10509	1.36701	0.302204	0.390028	0.133925
#4	0.161031	0.121353	1.51106	0.351591	0.581914	0.095711
#5	0.136499	0.115072	1.20991	0.338134	0.500129	0.208569
#6	0.117075	0.103547	1.80593	0.371864	0.474033	0.141897
(f) Number of CD8+IFN-γ+ T cells number in tumor tissues of H22 tumor-bearing mice.
	CD8+IFN-γ+ T cell number (×10^5/g tumor)
	PBS	PBS+Etan	Met@Man-MPs	Met@Man-MPs+Etan	Met@Man-MPs+Bati	Met@Man-MPs+Bati+Etan
#1	0.131866	0.113597	1.51877	0.438446	0.301688	0.020333
#2	0.147991	0.0931792	0.902681	0.354319	0.478666	0.020101
#3	0.12734	0.0654487	1.07489	0.119476	0.248071	0.05992
#4	0.120822	0.074659	1.01385	0.288304	0.303522	0.037148
#5	0.060331	0.0767574	0.857208	0.181256	0.327123	0.041799
#6	0.075917	0.0782124	1.17463	0.147225	0.181968	0.042059
(g) Tumor volume of H22 tumor-bearing mice.
	Tumor volume (mm^3)
	PBS								PBS+Etan
Time (d)	#1	#2	#3	#4	#5	#6		Time (d)	#1	#2	#3	#4	#5	#6
0	42.139	104.08	70.815	73.169	48.84	61.346		0	72.937	53.119	94.615	74.635	59.78	73.549
1	74.019	121.44	104.64	115.1	60.512	104.75		1	66.25	59.929	97.542	99.791	96.125	95.775
2	92.0068	179.479	153.055	192.186	108.24	136.936		2	143.509	59.7638	200.548	174.623	116.161	144.406
3	185.823	257.757	180.305	193.84	160.676	215.546		3	145.133	64.8301	225.002	182.829	130.466	134.101
4	201.682	296.559	272.043	250.652	177.019	232.227		4	177.395	178.748	328.302	286.08	187.163	177.836
5	264.137	375.478	268.464	328.888	177.211	321.366		5	245.032	346.458	388.53	310.043	229.779	211.548
6	314.345	476.167	364.365	538.977	290.429	423.846		6	299.94	512.554	600.543	459.747	297.443	295.778
7	491	595.896	451.114	645.389	371.395	485.168		7	419.962	639.332	755.828	491.573	372.758	322.94
8	493.326	710.011	674.8	743.153	422.839	642.977		8	702.138	589	730.355	461.833	457.268	412.672
9	855.04	836.127	689.36	890.048	541.726	847.764		9	721.213	722.37	819.942	729.709	597.896	546.105
10	713.646	1236.85	778.703	1094.22	596.5	905.892		10	938.399	915.53	1102.29	973.543	584.41	689.846
11	960.45	1539.98	1083.58	1449.05	1062.12	1292.7		11	1138.97	1081.92	1371.91	1042.83	758.62	862.516
12	1290.62	1731.78	1187.52	1890.12	1047.49	1504.33		12	1510.56	1304.76	1465.91	1229.65	1040.95	896.104
	Met@Man-MPs								Met@Man-MPs+Etan
Time (d)	#1	#2	#3	#4	#5	#6		Time (d)	#1	#2	#3	#4	#5	#6
0	52.9	43.13	78.005	91.223	62.96	65.44		0	61.898	73.114	58.27	62.95	71.357	68.272
1	53.765	55.904	63.096	76.136	70.255	82.097		1	98.568	76.517	77.656	69.917	66.847	95.146
2	70.0259	79.6922	65.375	76.1335	92.8203	83.0161		2	118.952	111.569	90.4946	120.605	118.847	143.28
3	87.5186	103.969	67.75	80.19	67.4959	111.696		3	148.159	150.982	141.781	131.551	158.054	142.687
4	118.532	94.9362	72.0031	97.8904	103.377	111.198		4	189.098	183.969	142.09	153.376	213.389	187.698
5	114.254	107.978	82.4101	106.19	136.156	155		5	269.281	225.134	169.65	177.208	217.876	322.375
6	148.978	145.173	113.617	149.883	169.344	135.232		6	319.277	253.661	226.66	264.417	272.606	363.187
7	156.972	197.51	100.306	118.725	209.12	139.311		7	331.775	347.976	272.606	336.061	317.52	475.42
8	208.783	201.615	136.045	211.471	178.97	166.926		8	450.311	358.933	255.784	360.422	347.752	529.091
9	302.952	263.744	146.342	221.179	246.058	201.791		9	502.643	456.197	403.871	445.959	440.481	597.302
10	360.282	317.22	143.713	169.506	328.488	231.144		10	722.225	639.89	493.691	624.701	513.024	802.502
11	348.032	395.694	189.823	159.99	372.559	302.363		11	768.512	618.51	607.282	677.531	504.221	842.944
12	413.527	393.975	159.305	206.637	401.997	231.056		12	1075.63	728.435	640.25	838.879	495.779	1132.9
	Met@Man-MPs+Bati								Met@Man-MPs+Bati+Etan
Time (d)	#1	#2	#3	#4	#5	#6		Time (d)	#1	#2	#3	#4	#5	#6
0	68.029	40.841	57.156	71.041	55.538	63.246		0	77.426	66.641	72.21	71.521	68.129	81.648
1	65.357	56.921	66.185	64.347	122.99	88.594		1	145.05	81.424	75.904	77.193	77.982	139.27
2	120.192	82.7064	82.3368	114.781	166.636	106.489		2	211.497	126.782	122.266	106.916	96.0867	228.418
3	123.716	134.164	139.009	156.706	245.439	130.443		3	254.706	130.5	106.126	99.7922	143.26	219.827
4	175.409	135.839	136.989	220.473	254.35	153.845		4	318.961	170.768	149.944	162.421	145.034	339.532
5	204.367	188.943	197.879	255.256	320.577	156.834		5	383.304	197.292	208.177	212.004	247.973	454.968
6	326.6	280.476	250.051	362.788	365.184	193.812		6	551.054	306.105	260.135	220.82	309.47	661.471
7	313.726	284.507	347.838	434.222	408.055	222.899		7	600.587	405.536	289.899	331.375	360.667	762.462
8	298.442	336.878	340.127	473.476	518.897	192.614		8	623.453	413.646	306.903	371.933	362.177	916.1
9	434.554	330.283	341.281	588.809	502.208	257.895		9	831.555	500.916	408.707	472.418	495.23	1262.56
10	417.497	400.649	439.027	798.327	635.304	372.651		10	1141.43	671.869	490.067	495.49	723.888	1192.3
11	494.606	423.97	678.877	918.919	667.013	389.029		11	1285.62	687.704	693.03	614.047	779.841	1410.87
12	651.616	563.464	1078.6	916.806	905.589	548.444		12	1522.51	910.138	1076.66	843.268	1015.77	1936.08
(h) Tumor weight of H22 tumor-bearing mice.
	Tumor weigh (g)
	PBS	PBS+Etan	Met@Man-MPs	Met@Man-MPs+Etan	Met@Man-MPs+Bati	Met@Man-MPs+Bati+Etan
#1	1.617	1.673	0.22	1.221	1.175	1.876
#2	1.84	1.962	0.331	0.733	0.674	1.936
#3	1.546	1.342	0.411	1.078	1.151	1.701
#4	1.682	1.596	0.521	1.176	1.112	1.85
#5	1.537	1.193	0.387	0.938	0.631	1.268
#6	1.088	1.515	0.473	0.678	0.814	1.282

## Sheet: Figure 7
Figure 7. Enhanced tumor accumulation and penetration of anti-PD-1 antibody by Met@Man-MPs.
(b) Relative anti-PD-1 antibody content in different tissues and tumors of H22 tumor-bearing mice.
	Relative anti-PD-1 content (% per g tissue)
	Anti-PD-1				Anti-PD-1+Met@Man-MPs				Anto-PD-1+Met@Man-MPs+Bati
	#1	#2	#3	#4	#1	#2	#3	#4	#1	#2	#3	#4
Heart	99.2601	123.484	78.2304	99.0255	118.768	194.852	146.993	125.243	88.2663	102.311	132.257	122.96
Liver	81.0653	116.418	81.0007	103.71	139.906	103.888	123.921	99.704	101.906	124.152	147.425	139.714
Spleen	82.6991	82.944	58.9909	67.033	101.254	67.6021	95.6903	124.79	69.0339	65.4525	95.3903	74.0428
Lung	95.049	77.4149	105.34	65.3705	111.198	103.008	104.183	89.1297	83.611	72.782	90.8648	90.7617
Kidney	89.2283	84.3437	84.5463	58.2199	91.6564	92.6386	100.627	99.851	98.4613	99.6039	61.5306	70.6267
Tumor	125.713	116.54	110.416	114.69	209.458	164.375	193.819	211.006	146.258	101.022	100.389	71.6225
(d) Ratio of Cy5 in tumor parenchyma to that within blood vessels.
	Ratio of Cy5 outside /within blood vessels
	Anti-PD-1	Anti-PD-1+Met@Man-MPs	Anti-PD-1+Met@Man-MPs+Bati
#1	1.11138	7.40612	1.45534
#2	1.26638	5.5982	2.53127
#3	1.58564	8.65782	0.727282
#4	1.12016	5.3145	0.723178
#5	1.43981	4.78922	0.510615
#6	0.28732	3.21796	0.339915
#7	1.04896	3.21983	1.83443
#8	1.53675	3.56378	1.4325
#9	0.56339	5.46977	2.64821
#10	0.352245	5.13371	0.993747
#11	0.455529	4.33233	2.27754
#12	0.476166	6.02714	1.10508
#13	1.43388	3.8739	0.780509
#14	0.559281	7.64698	0.970379
#15	0.977934	9.13645	0.551417
(f) Extravascular Cy5 fluorescence normalized by the maximum Cy5 fluorescence within blood vessels at 10 min post-injection (expressed as %Vmax).
	Relative extracellular Cy5 (% Vmax)
	Anti-PD-1
Time (min)	#1	#2	#3	#4	#5	#6	#7	#8	#9	#10
10	9.02512	8.21518	10.0004	13.3393	11.9178	9.02512	11.2731	10.4962	11.455	10.6121
30	13.4716	14.5791	11.3393	11.7856	9.05818	14.017	15.5047	8.69453	18.7114	13.1577
60	16.1163	14.1162	12.5294	16.1989	10.3144	9.8516	16.4138	18.3643	10.3475	13.9015
90	12.7443	13.6038	12.9757	14.8766	13.0087	14.2815	17.4883	14.9923	17.075	14.5462
120	14.0832	10.2648	13.0087	14.7443	13.0914	20.0338	9.5706	13.2732	17.356	13.9676
	Anti-PD-1+Met@Man-MPs
Time (min)	#1	#2	#3	#4	#5	#6	#7	#8	#9	#10
10	10.6414	11.7739	7.67353	5.43786	3.39744	8.23001	2.94835	6.8437	7.92736	7.49217
30	19.2034	12.0375	13.8143	8.59123	22.2884	18.6957	14.8101	21.3316	22.6008	17.1305
60	27.0233	36.2199	31.9145	17.2117	20.5702	15.2494	25.266	31.2408	25.1098	26.3494
90	32.344	40.0078	43.5712	32.4905	20.2187	22.9913	41.892	35.9563	33.3008	33.4806
120	55.1791	38.0162	43.4736	56.419	40.2616	43.7372	58.4399	36.2589	54.7301	48.104
	Anti-PD-1+Met@Man-MPs+Bati
Time (min)	#1	#2	#3	#4	#5	#6	#7	#8	#9	#10
10	12.2039	7.0884	8.72956	7.89152	7.69947	6.52971	7.07094	9.55014	9.79456	8.45941
30	11.6103	7.83914	11.4008	13.0769	10.3358	20.078	19.4145	13.8625	10.2136	13.0626
60	21.562	12.0817	14.3339	17.5813	12.7452	13.8102	15.2243	28.3361	15.5386	16.7625
90	19.5961	20.5494	18.0876	20.9509	17.8607	15.364	16.6385	19.6066	21.9985	19.6634
120	18.8559	26.7299	22.3302	17.8083	13.3562	22.854	21.1255	14.5434	23.3603	19.9934

## Sheet: Figure 8
Figure 8. Anticancer activity of combination of anti-PD-1 antibody and Met@Man-MPs in H22 tumor-bearing mice.
(b) Individual tumor growth curves of H22 tumor-bearing mice after treatment with PBS.
	Tumor volume (cm^3)
	PBS
Time (d)	#1	#2	#3	#4	#5	#6	#7	#8	#9	#10
0	0.055293	0.078356	0.052457	0.080618	0.05158	0.08333	0.043751	0.084656	0.036165	0.125083
2	0.086583	0.115004	0.109011	0.181762	0.082553	0.204468	0.172839	0.087068	0.075296	0.329209
4	0.12562	0.15336	0.12544	0.24983	0.16345	0.21954	0.47022	0.1399	0.34217	0.43764
6	0.22664	0.2549	0.25846	0.37182	0.26924	0.33337	0.74399	0.25247	0.39681	0.66442
8	0.32372	0.46629	0.36084	0.60001	0.41627	0.52112	0.98168	0.40243	0.53092	0.89962
10	0.53897	0.8367	0.61228	1.0036	0.53532	0.73869	1.3661	0.44622	0.97141	1.2847
12	0.92092	1.3827	0.72881	1.5433	0.84366	1.4492	1.7916	0.68441	1.4288	1.8405
(c) Individual tumor growth curves of H22 tumor-bearing mice after treatment with Man-MPs.
	Tumor volume (cm^3)
	Man-MPs
Time (d)	#1	#2	#3	#4	#5	#6	#7	#8	#9	#10
0	0.079353	0.068312	0.076967	0.078288	0.064248	0.0962	0.082712	0.064759	0.080618	0.099279
2	0.100596	0.116307	0.237567	0.104966	0.104761	0.204083	0.16879	0.121106	0.181762	0.119339
4	0.18845	0.21432	0.3694	0.14525	0.18883	0.36738	0.20147	0.28133	0.30087	0.18072
6	0.35768	0.38949	0.64525	0.18873	0.34933	0.48403	0.1722	0.37919	0.43328	0.21733
8	0.75993	0.59989	0.89589	0.29227	0.61699	0.67203	0.28164	0.68505	0.55315	0.41848
10	0.97259	0.76425	1.159	0.51265	0.89413	0.93165	0.35355	1.1647	0.72834	0.57265
12	1.4745	0.97799	1.605	0.84536	1.2833	1.0977	0.59554	1.3068	0.95551	0.73874
(d) Individual tumor growth curves of H22 tumor-bearing mice after treatment with Met@Man-MPs.
	Tumor volume (cm^3)
	Met@Man-MPs
Time (d)	#1	#2	#3	#4	#5	#6	#7	#8	#9	#10
0	0.058104	0.054145	0.061996	0.054549	0.060139	0.05208	0.05775	0.061286	0.04536	0.06374
2	0.065673	0.065028	0.056996	0.075567	0.067491	0.053609	0.069589	0.063631	0.0562	0.099161
4	0.12004	0.10937	0.067552	0.093077	0.081269	0.057545	0.066277	0.093384	0.050985	0.15365
6	0.11075	0.169	0.103	0.073018	0.1354	0.11349	0.1609	0.087989	0.050448	0.18706
8	0.18323	0.22608	0.14626	0.12502	0.25276	0.14926	0.16785	0.13656	0.045563	0.2562
10	0.33407	0.36167	0.23746	0.099053	0.39836	0.28548	0.26873	0.10113	0.052347	0.37529
12	0.41401	0.53974	0.3647	0.16568	0.5202	0.29844	0.26376	0.21262	0.066325	0.43088
(e) Individual tumor growth curves of H22 tumor-bearing mice after treatment with Anti-PD-1.
	Tumor volume (cm^3)
	Anti-PD-1
Time (d)	#1	#2	#3	#4	#5	#6	#7	#8	#9	#10
0	0.082131	0.067157	0.056281	0.07165	0.058806	0.047742	0.084781	0.071911	0.058475	0.061627
2	0.125217	0.110066	0.078181	0.192509	0.11297	0.095277	0.152366	0.097686	0.152419	0.159201
4	0.27084	0.17921	0.11704	0.23575	0.17076	0.12071	0.16041	0.22303	0.24701	0.22719
6	0.45191	0.22764	0.1201	0.31505	0.37794	0.21099	0.21072	0.23909	0.44527	0.28884
8	0.58168	0.3457	0.091618	0.46454	0.62398	0.25436	0.29242	0.29218	0.65209	0.33373
10	0.61834	0.4232	0.10072	0.61567	0.93579	0.29897	0.22994	0.45896	1.0613	0.31797
12	0.62211	0.45409	0.085783	0.73769	1.2056	0.39315	0.23634	0.79228	1.4609	0.38456
(f) Individual tumor growth curves of H22 tumor-bearing mice after treatment with Anti-PD-1+Man-MPs.
	Tumor volume (cm^3)
	Anti-PD-1+Man-MPs
Time (d)	#1	#2	#3	#4	#5	#6	#7	#8	#9	#10
0	0.063655	0.065878	0.059308	0.05806	0.062517	0.073371	0.064625	0.064009	0.066839	0.07075
2	0.074767	0.111632	0.092833	0.075003	0.10329	0.068561	0.059365	0.135633	0.067496	0.112502
4	0.11592	0.15707	0.13401	0.15436	0.14752	0.088901	0.098018	0.17469	0.083485	0.20641
6	0.1077	0.23076	0.1386	0.18829	0.18706	0.063883	0.096884	0.15486	0.10728	0.26146
8	0.17783	0.38468	0.11532	0.19053	0.19757	0.072481	0.071818	0.20439	0.083886	0.34123
10	0.26095	0.49011	0.1176	0.33411	0.24151	0.11498	0.12722	0.29564	0.11368	0.44812
12	0.3463	0.75109	0.094333	0.35858	0.32398	0.15627	0.16317	0.33919	0.13416	0.55804
(g) Individual tumor growth curves of H22 tumor-bearing mice after treatment with Anti-PD-1+Met@Man-MPs.
	Tumor volume (cm^3)
	Anti-PD-1+Met@Man-MPs
Time (d)	#1	#2	#3	#4	#5	#6	#7	#8	#9	#10
0	0.05997	0.062946	0.04096	0.043776	0.039351	0.066589	0.072829	0.05774	0.074528	0.055651
2	0.044982	0.066668	0.047275	0.051788	0.080401	0.08948	0.095648	0.05891	0.086751	0.085001
4	0.03384	0.067613	0.056508	0.049935	0.097614	0.048813	0.087315	0.058106	0.11657	0.087913
6	0.053855	0.057484	0.049148	0.049305	0.14886	0.055037	0.096385	0.064273	0.11305	0.098929
8	0.0245	0.065985	0.030576	0.042373	0.14316	0.048237	0.090465	0.046062	0.1139	0.087529
10	0.0135	0.044558	0.018708	0.037768	0.1269	0.054351	0.11116	0.058247	0.18767	0.09716
12	0	0.065801	0.021438	0	0.15253	0.036442	0.12129	0.061276	0.22559	0.079787
(i) Kaplan-Meier survival plot of H22 tumor-bearing mice.
	Survival (day)
	PBS	Man-MPs	Met@Man-MPs	Anti-PD-1	Anti-PD-1+Man-MPs	Anti-PD-1+Met@Man-MPs
#1	28	35	52	44	53	/
#2	31	36	54	49	54	/
#3	32	36	57	49	55	/
#4	38	37	58	50	57	/
#5	42	44	68	50	60	/
#6	46	47	/	51	65	/
#7	48	48	/	56	/	/
#8	48	48	/	58	/	/
#9	51	50	/	58	/	/
#10	52	51	/	60	/	/
(j) The number of CD8+ effector memory T cells (CD3+CD8+CD44+CD62L- T cells) in spleens of H22 tumor-bearing mice.
	CD8+ effector memory T cell number (×10^5/g spleen)
	PBS	Man-MPs	Met@Man-MPs	Anti-PD-1	Anti-PD-1+Man-MPs	Anti-PD-1+Met@Man-MPs
#1	5.39976	5.89653	10.2141	7.98576	10.0246	16.1703
#2	5.02163	7.87786	14.3148	9.21094	10.0571	27.7313
#3	3.67887	6.4001	12.2881	5.46757	11.2743	18.7334
#4	4.29229	6.5275	14.8468	9.52615	10.7248	20.206
#5	4.52239	7.05173	15.0893	10.0863	11.3567	19.39
#6	5.19142	5.94542	12.534	7.97844	15.3246	30.6233
(k) Tumor growth curve after rechallenge with H22 cells in naïve mice or combination of anti-PD-1 antibody and Met@Man-MPs-treated mice.
	Tumor volume (mm^3)
	Naïve
Time (d)	#1	#2	#3	#4	#5	#6	#7	#8	#9	#10
0	0	0	0	0	0	0	0	0	0	0
10	100.362	127.747	61.0793	69.625	73.25	81.2344	83.1842	72.617	66.0931	0
13	91.174	163.2	65.415	114.84	55.296	89.78	78.485	196.01	201.05	0
16	278.66	166.77	229.78	341	423.56	109.63	312.37	229.13	154.84	0
19	542.904	143.737	480.33	548.517	268.37	561.656	708.313	235.135	280.38	0
22	250.475	740.88	829.26	814.153	851.964	218.94	248.212	1163.43	283.433	0
25	1064.45	974.952	1044.74	179.45	303.705	1018.74	393.226	1365.95	202.678	0
	Anti-PD-1+Met@Man-MPs
Time (d)	#1	#2	#3	#4	#5	#6
0	0	0	0	0	0	0
10	0	0	0	0	0	0
13	0	0	0	0	0	0
16	0	0	0	0	0	0
19	0	0	0	0	0	0
22	0	0	0	0	0	0
25	0	0	0	0	0	0
(l) Tumor growth curve after rechallenge with 4T1 cells in naïve mice or combination of anti-PD-1 antibody and Met@Man-MPs-treated mice.
	Tumor volume (mm^3)
	Naïve
Time (d)	#1	#2	#3	#4	#5	#6	#7	#8	#9	#10
0	0	0	0	0	0	0	0	0	0	0
10	81.7143	71.6425	65.1547	155.221	69.5546	69.2375	104.613	103.91	86.9007	72.5703
13	158.372	177.111	300.571	240.88	146.776	250.294	205.12	163.246	257.889	210.838
16	482.101	307.635	286.67	414.068	255.677	311.123	478.806	291.75	356.746	314.08
19	368.139	640.669	663.552	521.217	429.661	505.899	782.282	515.613	469.152	468.723
22	631.951	1032.09	614.211	936.634	670.895	739.498	987.837	815.31	771.658	695.545
25	821.951	1532.1	914.211	1036.63	770.895	939.498	1187.84	1115.31	1071.66	895.545
	Anti-PD-1+Met@Man-MPs
Time (d)	#1	#2	#3	#4	#5	#6
0	0	0	0	0	0	0
10	199.509	79.4632	54.5414	32.5238	45.2513	82.7556
13	174.669	114.626	383.174	191.015	105.075	232.77
16	394.651	265.86	362.589	179.445	406.56	519.871
19	348.583	546.5	643.707	405.072	581.106	833.207
22	942.062	625.801	677.444	756.3	593.722	1063.38
25	1242.06	925.801	1077.44	956.301	893.722	1463.38

## Sheet: Figure 9
Figure 9. Anticancer activity and improved tumor immune microenvironment of combination of anti-PD-1 antibody and Met@Man-MPs in AOM/DSS-induced CAC mice.
(b) Numbers of tumors with size>3 mm and <3 mm in CAC mice.
	Tumor numbers
	PBS							Man-MPs
Tumor size	#1	#2	#3	#4	#5		Tumor size	#1	#2	#3	#4	#5
>3mm	22	20	13	12	11		>3mm	19	14	13	13	9
<3mm	7	7	7	6	5		<3mm	13	8	6	5	4
	Met@Man-MPs							Anti-PD-1+PBS
Tumor size	#1	#2	#3	#4	#5		Tumor size	#1	#2	#3	#4	#5
>3mm	7	6	5	5	4		>3mm	8	6	6	5	5
<3mm	8	5	5	4	2		<3mm	6	6	6	4	4
	Anti-PD-1+Man-MPs							Anti-PD-1+Met@Man-MPs
Tumor size	#1	#2	#3	#4	#5		Tumor size	#1	#2	#3	#4	#5
>3mm	5	4	4	3	1		>3mm	2	1	1	1	1
<3mm	5	4	3	2	2		<3mm	3	2	2	2	1
(c) Percentage of M1-like TAMs in colon tumor of CAC mice.
	CD11c+ (%) in CD11b+F4/80+ cells
	PBS	Man-MPs	Met@Man-MPs	Anti-PD-1	Anti-PD-1+Man-MPs	Anti-PD-1+Met@Man-MPs
#1	16.51	15.67	53.29	18.2	15.93	40.96
#2	16.8	20.51	38.2	22.85	21.61	52.99
#3	12.71	18.45	40.41	19.35	24.85	49.88
#4	15	17.68	60.9	21.48	17.63	43.78
#5	14.76	16.41	57.52	23.04	20.8	65.88
(d) Percentage of M2-like TAMs in colon tumor of CAC mice.
	CD206+ (%) in CD11b+F4/80+ cells
	PBS	Man-MPs	Met@Man-MPs	Anti-PD-1	Anti-PD-1+Man-MPs	Anti-PD-1+Met@Man-MPs
#1	31.6	35.58	23.27	35.87	40	14.04
#2	29.95	27.54	14.25	39.84	27.72	10.69
#3	32.43	26.64	15.51	31.75	27.61	19.15
#4	34.07	35.79	16.65	32.74	30.81	16.8
#5	35.14	30.74	12.2	30.89	29.44	14.77
(e) Percentage of CD8+ T cells in colon tumor of CAC mice.
	CD8+ (%) in CD3+ cells
	PBS	Man-MPs	Met@Man-MPs	Anti-PD-1	Anti-PD-1+Man-MPs	Anti-PD-1+Met@Man-MPs
#1	6.01	8.06	23.23	5.8	15.62	26.27
#2	4.9	9.63	23.77	5.13	12.99	33.5
#3	9.99	7.16	18.39	9.7	13.02	35.29
#4	11.45	9.9	17.73	9.48	14.3	34.77
#5	8.88	10.24	19.19	8.99	13.84	31.19
(f) Percentage of CD8+CD69+ T cells in colon tumor of CAC mice.
	CD69+ (%) in CD3+CD8+ cells
	PBS	Man-MPs	Met@Man-MPs	Anti-PD-1	Anti-PD-1+Man-MPs	Anti-PD-1+Met@Man-MPs
#1	6.52	11.48	25.82	16.03	25.41	38.69
#2	10.78	12.09	29.44	17.3	25	44.13
#3	11.48	12.31	21.05	15.17	21.28	42.8
#4	12.68	14.29	22.5	14.42	20.27	41.46
#5	11.54	17.82	29.63	14.29	23.16	36.67
(g) Percentage of CD4+ T cells in colon tumor of CAC mice.
	CD4+ (%) in CD3+ cells
	PBS	Man-MPs	Met@Man-MPs	Anti-PD-1	Anti-PD-1+Man-MPs	Anti-PD-1+Met@Man-MPs
#1	19.26	24.81	27.35	24.78	17.84	18.43
#2	22.25	22.25	23.12	22.2	20.23	29.8
#3	21.88	21.03	28.02	22.63	19.32	20.55
#4	23.24	18.48	25.08	22.94	21.19	18
#5	25.75	23.1	19.91	17.87	20.62	26.04
(h) Percentage of CD4+CD69+ T cells in colon tumor of CAC mice.
	CD69+ (%) in CD3+CD4+ cells
	PBS	Man-MPs	Met@Man-MPs	Anti-PD-1	Anti-PD-1+Man-MPs	Anti-PD-1+Met@Man-MPs
#1	11.3	19.23	30.06	14.85	18.7	29.74
#2	13.83	11.3	26.42	17.39	18.33	28.57
#3	14.29	15.79	25	19.4	15.28	24.26
#4	10.6	10.53	29.27	12.86	14.36	28.68
#5	15.95	14.53	25.73	16.72	13.71	28.3
(i) Percentage of MDSCs in colon tumor of CAC mice.
	CD11b+Gr1+ (%) in CD45+ cells
	PBS	Man-MPs	Met@Man-MPs	Anti-PD-1	Anti-PD-1+Man-MPs	Anti-PD-1+Met@Man-MPs
#1	38.62	34.51	26.78	35.33	33.22	19.74
#2	37.94	49.95	25.52	33.97	32.78	17.38
#3	41.77	50.61	27.66	37.49	32.29	17.9
#4	48.68	50.44	24.91	34.74	34.47	18.39
#5	44.27	51.73	25.8	35.5	36.07	19.22
(j) Percentage of Tregs in colon tumor of CAC mice.
	CD25+FoxP3+ (%) in CD3+CD4+ cells
	PBS	Man-MPs	Met@Man-MPs	Anti-PD-1	Anti-PD-1+Man-MPs	Anti-PD-1+Met@Man-MPs
#1	12.86	14.76	7.76	12.04	12.41	6.19
#2	18.73	15.89	5.98	9.34	11.54	4.84
#3	18.4	17.65	6.71	10.44	8.82	6.15
#4	17.86	17.28	8.57	9.8	10.48	5.94
#5	16.88	12.53	6.36	11.49	11.65	7.09

## Sheet: Figure 10
Figure 10. Apoptosis and improved tumor immune microenvironment induced by combination of anti-PD-1 antibody and Met@Man-MPs in organotypic slices from one liver cancer patient-derived tumor.
(a) Apoptosis of the tumor slices from patient-derived tumor.
	Apoptotic tumor cells (%)
	PBS	Met@Man-MPs	Anti-PD-1	Anti-PD-1+Met@Man-MPs
#1	15.44	43.42	21.08	52.62
#2	20.18	42.18	24.12	58
#3	16.58	45.38	23.52	59.12
(b) Percentage of M1-like TAMs in the tumor slices from patient-derived tumor.
	CD80+ (%) in CD11b+CD14+ cells
	PBS	Met@Man-MPs	Anti-PD-1	Anti-PD-1+Met@Man-MPs
#1	17.98	30.88	17.99	36.91
#2	14.55	28.62	19.35	27.97
#3	12.72	24.32	19.26	26.94
(c) Percentage of M2-like TAMs in the tumor slices from patient-derived tumor.
	CD206+ (%) in CD11b+CD14+ cells
	PBS	Met@Man-MPs	Anti-PD-1	Anti-PD-1+Met@Man-MPs
#1	47.98	25.35	48.23	29.19
#2	43.53	27.98	45.7	28.66
#3	47.47	29.52	44.34	30.33
(d) Percentage of CD8+ T cells in the tumor slices from patient-derived tumor.
	CD8+ (%) in CD3+ cells
	PBS	Met@Man-MPs	Anti-PD-1	Anti-PD-1+Met@Man-MPs
#1	33.92	36.29	30.34	46.7
#2	29.73	41.65	33.15	40.67
#3	33.39	40.74	34.2	43
(e) Percentage of CD8+CD69+ T cells in the tumor slices from patient-derived tumor.
	CD69+ (%) in CD8+ cells
	PBS	Met@Man-MPs	Anti-PD-1	Anti-PD-1+Met@Man-MPs
#1	20.28	32.55	32.63	39.89
#2	21.47	29.5	30.99	39.67
#3	21.89	29.11	32.23	42.38
(f) Percentage of CD8+IFN-γ+ T cells in the tumor slices from patient-derived tumor.
	IFN-γ+ (%) in CD8+ cells
	PBS	Met@Man-MPs	Anti-PD-1	Anti-PD-1+Met@Man-MPs
#1	7.04	13.28	8.82	22.58
#2	9.09	15.38	11.27	21.57
#3	10.73	14.29	10.83	23.7
(f) Percentage of CD8+GzmB+ T cells in the tumor slices from patient-derived tumor.
	GzmB+ (%) in CD8+ cells
	PBS	Met@Man-MPs	Anti-PD-1	Anti-PD-1+Met@Man-MPs
#1	16.88	29.14	20.37	25.93
#2	12.9	32.18	18.33	27.36
#3	16.67	27.27	21.31	31.82

[truncated: 32 more sheets: Figure S1, Figure S2, Figure S3, Figure S4, Figure S5, Figure S8, Figure S10, Figure S11, Figure S12, Figure S13, Figure S14, Figure S15, Figure S16, Figure S17, Figure S19, Figure S20, Figure S21, Figure S22, Figure S23, Figure S25 …]
